# Supplementary material for: Disentangling help-seeking and giving up: differential human-directed gazing by dogs in a modified unsolvable task paradigm
Source: Anim Cogn. 2022 Jan 12;25(4):821–36. doi: 10.1007/s10071-021-01595-0 (PMC8753593; doi:10.1007/s10071-021-01595-0)
Supplement: Supplementary file 2 — Supplementary file2 (XLS 148 KB) [file 10071_2021_1595_MOESM2_ESM.xls]

## Sheet: Title page
Supplementary Information 2 - Dataset
Disentangling help-seeking and giving up: differential human-directed gazing in dogs in a modified unsolvable task paradigm
Annina Hirschi, Alja Mazzini, Stefanie Riemer (https://orcid.org/0000-0001-8008-5291)
Companion Animal Behaviour Group, Division of Animal Welfare, Vetsuisse Faculty, University of Bern, 3012 Bern, Switzerland
Corresponding author: riemer.stefanie@gmail.com

## Sheet: Demographic data
Dog_ID	Breed group	Breed	Age	Sex/ neuter status	Responsible person	Dog sports	Agility (yes/no)	Nosework (yes/no)	Both agility and nosework (yes/no)	Mask worn (yes/no)
1	Herding	Australian shepherd	2.36	female neutered	owner	None indicated	0	0	0	1
2	Herding	Border collie X Bergamasker	1.41	female intact	owner	Obedience, dogdance, nosework	0	1	0	1
3	Terrier	Border terrier	3.14	female intact	owner	Agility	1	0	1	1
4	Herding	Beauceron	5.84	female intact	owner	Obedience, nosework	0	1	0	1
5	Herding	Border collie	4.54	male intact	stranger	Agility, dogdance, nosework, dummy training, frisbee	1	1	1	0
6	Herding	Border collie	4.22	male NA	stranger	Nosework, treibball	0	1	0	0
7	Herding	Border collie	9.09	male neutered	owner	Obedience, nosework	0	1	0	1
8	Herding	Working kelpie	2.75	female neutered	owner	Obedience, agility, canicross, herding	1	0	0	1
9	Herding	Border collie	8.75	male intact	stranger	Agility, trailing, treibball	1	1	1	0
10	Herding	German shepherd	2.88	female intact	owner	Agility	1	0	0	1
11	Terrier	Jack Russel terrier	8.18	female neutered	owner	None indicated	0	0	0	1
12	Terrier	Parson Russell terrier	6.7	male neutered	stranger	Obedience, nosework, search and rescue	0	1	0	0
13	Terrier	Irish terrier	8.61	male neutered	owner	NA	NA	NA	NA	1
14	Herding	German shepherd	6.13	female intact	owner	Agility, dogdance, nosework, dummy training, frisbee	1	1	0	1
15	Herding	Border collie	2.91	male neutered	stranger	Obedience, agility, nosework, search and rescue	1	1	1	1
16	Terrier	Bull terrier	6.33	female neutered	stranger	Nosework	0	1	0	0
17	Terrier	Jack Russell terrier	7.02	male neutered	stranger	NA	0	0	0	0
18	Terrier	Fox terrier	7.33	male neutered	owner	None indicated	0	0	0	1
19	Herding	Border collie	4.19	male intact	stranger	Hoopers agility, agility, search and rescue	1	1	1	1
20	Herding	Bearded collie	6.38	male neutered	owner	Agility, dogdance, nosework	1	1	2	1
21	Herding	Border collie	2.39	male intact	stranger	NA	NA	NA	NA	1
22	Terrier	Scottish terrier	2.3	female neutered	stranger	Obedience	0	0	0	0
23	Herding	Border collie	4.68	male neutered	stranger	Agility, nosework	1	1	1	1
24	Terrier	Cairn terrier	6.69	female neutered	owner	Dogdance, search and rescue, herding	0	1	0	1
25	Herding	Beauceron	7.53	female intact	owner	Nosework, search and rescue	0	1	0	1
26	Herding	Pyrenean shepherd	7.51	female intact	owner	Obedience, nosework, Schutzhund	0	1	0	1
27	Terrier	Jack Russel terrier	2.56	female neutered	owner	Obedience, agility, trick training	1	0	0	1
28	Terrier	Patterdale terrier	9.2	female neutered	owner	Agility, dogdance, nosework	1	1	2	1
29	Herding	Border collie X Australian shepherd	7.75	male neutered	stranger	None indicated	0	0	0	0
30	Herding	Border collie	2.93	male neutered	owner	Obedience, agility, nosework	1	1	2	1
31	Herding	Smooth collie	3.21	male neutered	stranger	Nosework, lounging	0	1	0	0
32	Herding	Tervueren	2.32	female neutered	owner	Agility	1	0	0	1
33	Terrier	Parson Russell terrier	3.41	female intact	stranger	Obedience, dogdance	0	0	0	0
34	Terrier	Jack Russell terrier	1.8	female intact	stranger	None indicated	0	0	0	1
35	Herding	Border collie	3.47	female intact	stranger	Agility	1	0	0	1
36	Terrier	Border terrier	2.59	female intact	owner	None indicated	0	0	0	1
37	Terrier	Parson Russell terrier	10.34	male neutered	stranger	Obedience, agility, nosework	1	1	1	1
38	Terrier	Border terrier	8.43	female intact	owner	Canicross, herding	0	0	0	1
39	Terrier	Airedale terrier	4.33	male intact	owner	NA	NA	NA	NA	1
40	Terrier	Irish terrier	3.29	female neutered	owner	Obedience, nosework, search and rescue	0	1	0	1
41	Terrier	Scottish terrier	1.3	male intact	stranger	Agility, flyball	1	0	0	0
42	Herding	Australian shepherd	1.84	female neutered	owner	Nosework, dummy training, former search and rescue dog	0	1	1	1
43	Terrier	American Staffordshire terrier	2.59	male neutered	owner	Agility, herding	1	0	0	1
44	Herding	Border collie	3.27	female intact	stranger	Obedience	0	0	0	0
45	Herding	Australian shepherd	5.99	male neutered	stranger	Obedience, nosework, Schutzhund	0	1	0	0
46	Terrier	Border terrier	7.61	male intact	stranger	Obedience, agility, dogdance, nosework, dummy training, canicross	1	1	1	1
47	Terrier	Border terrier	5.41	male intact	stranger	Obedience, agility, canicross, herding	1	0	0	1
48	Terrier	Jack Russell terrier	8.25	female neutered	stranger	NA	NA	NA	NA	0
49	Herding	Australian Working Kelpie	9.62	male neutered	stranger	Nosework	0	1	0	1
50	Terrier	Parson Russell terrier	10.15	female neutered	stranger	Agility, nosework	1	1	1	0
51	Herding	Bearded collie X Border collie	6.15	female neutered	owner	Nosework, Schutzhund	0	1	1	1
52	Herding	Border collie	8.77	female neutered	stranger	Agility, dogdance, nosework	1	0	0	0
53	Terrier	Jack Russell terrier	1.88	male neutered	stranger	None indicated	0	0	0	1
54	Terrier	Border terrier	10.03	male neutered	owner	Obedience, agility, nosework	1	0	0	1
55	Terrier	Jack Russell terrier	8.92	male neutered	stranger	Herding	0	0	0	1
56	Herding	Border collie	7	female intact	stranger	None indicated	0	0	0	0

## Sheet: Durations
Dog_ID	Toy_in_Box_Interact_box_low_effort	Toy_in_Box_Interact_Box_high_effort	Toy_in_Box_Total_Time_InteractBox	Toy_in_Box_Total_Time_InteractBox_extrapolated	Toy_in_Box_Interact_food	Toy_in_Box_Interact_Food_extrapolated	Toy_in_Box_Look_at_owner	Toy_in_Box_Look_at_experimenter	Toy_in_box_LookO_extrapolated	Toy_in_box_LookE_extrapolated	Toy_in_Box_Sum_LookOE_extrapolated	Toy_in_Box_proportion_lookO	Toy_in_Box_Drink	Toy_in_Box_TotalTime	Toy_in_Box_Total_Time_Toy_minus_Drink	Food_in_box_Interact_box_low_effort	Food_in_box_Interact_Box_high_effort	Food_in_Box_Total_Time_InteractBox	Food_in_Box_Total_Time_InteractBox_extrapolated	Food_in_box_Interact_toy	Food_in_Box_interact_toy_extrapolated	Food_in_box_Look_at_owner	Food_in_box_Look_at_experimenter	Food_in_box_LookO_total_extrapolated	Food_in_box_LookE_total_extrapolated	Food_in_Box_Sum_total_LookOE_extrapolated	Food_in_Box_proportion_lookO	Food_in_box_LookO_boxrelated	Food_in_box_LookE_boxrelated	Food_in_box_LookO_boxrelated_extrapolated	Food_in_box_LookE_boxrelated_extrapolated	Food_in_Box_Sum_boxrelated_LookOE_extrapolated	Food_in_Box_proportion_boxrelated_lookO	Food_in_box_LookO_toyrelated	Food_in_box_LookE_toyrelated	Food_in_box_LookO_toyrelated_extrapolated	Food_in_box_LookE_toyrelated_extrapolated	Food_in_Box_proportion_toyrelated_lookO	Food_in_Box_toyrelated_Sum_LookOE_extrapolated	Food_in_box_Drink	Food_in_box_TotalTime	Total_Time_Food_minus_Drink_FoodinBox	Toy_in_box_until_food_consumed_low_effort	Toy_in_box_until_food_consumed_high_effort	Toy_in_box_until_food_consumed_InteractBox_Sum	Toy_in_box_until_food_consumed_interact_food	Toy_in_box_until_food_consumed_lookO	Toy_in_box_until_food_consumed_lookE	Toy_in_box_until_food_consumed_Look_OE_Sum
1	14.6	0	14.6	14.6	48.8	48.8	7.8	6.4	7.8	6.4	14.2	0.549296	0	180	180	45.4	0.6	46	46	0.4	0.4	31	3.4	31	3.4	34.4	0.901163	31	3.4	31	3.4	34.4	0.901163	0	0	0	0	NA	0	0	180	180	1.2	0	1.2	29	0	0	0
2	41.6	4	45.6	45.6	24.2	24.2	50.6	7.2	50.6	50.6	57.8	0.5	0	180	180	0	0	0	0	169.4	169.4	1.2	0.2	1.2	0.2	1.4	0.857143	0	0	0	0	0	NA	1.2	0.2	1.2	0.2	0.857143	1.4	0	180	180	41.6	4	45.6	24.2	50.6	7.2	57.8
3	33	0	33	33.1104	46	46.1538	4.8	4	4.81605	4.01338	8.82943	0.545455	0.6	180	179.4	64.4	0	64.4	64.4	54.4	54.4	2	2	2	2	4	0.5	1.6	2	1.6	2	3.6	0.444444	0.4	0	0.4	0	1	0.4	0	180	180	18.2	0	18.2	36.4	0	0	0
4	12.8	0	12.8	13.211	34.2	35.2982	25.6	2.6	26.422	2.68349	29.1055	0.907801	5.6	180	174.4	26.4	0	26.4	26.4	47.6	47.6	49.6	6.2	49.6	6.2	55.8	0.888889	30	5.2	30	5.2	35.2	0.852273	19.6	1	19.6	1	0.951456	20.6	0	180	180	0	0	0	20.6	0	0	0
5	7.6	0	7.6	7.67677	40	40.404	38	22	38.3838	22.2222	60.6061	0.633333	0	178.2	178.2	24	0	24	24.1611	0.2	0.201342	31.4	51.2	31.6107	51.5436	83.1544	0.380145	31.4	51.2	31.4349	51.257	82.6919	0.380145	0	0	0.175811	0.286672	0.380145	0.462483	0	179.8	179.8	0.4	0	0.4	23.6	0	0	0
6	6.4	0	6.4	6.4	56	56	2.6	34.4	2.6	34.4	37	0.0702703	0	180	180	0	0.4	0	0	138	138	0	5.2	0	5.2	5.2	0	0	0	0	0	0	NA	0	5.2	0	5.2	0	5.2	0	180	180	1.6	0	1.6	41.2	0	1.8	1.8
7	48.8	84	132.8	132.8	9.6	9.6	11.4	0.8	11.4	0.8	12.2	0.934426	0	180	180	26.8	0	117	117	20.4	20.4	18.8	0.6	18.8	0.6	19.4	0.969072	0	0	0	0	0	NA	18.8	0.6	18.8	0.6	0.969072	19.4	0	178.8	178.8	3.2	0	3.2	9.6	0	0	0
8	30.8	7.4	38.2	38.2	30.6	30.6	31.8	0.4	31.8	0.4	32.2	0.987578	0	180	180	0	0	0	0	168.8	168.8	0	0	0	0	0	NA	0	0	0	0	0	NA	0	0	0	0	NA	0	0	180	180	0.2	0	0.2	24.4	0	0	0
9	16.8	0	16.8	16.9507	30	30.2691	23.4	37.4	23.6099	37.7354	61.3453	0.384868	0	178.4	178.4	13.6	0	13.6	13.7066	139.4	140.493	0	2	0	2.01568	2.01568	0	0	0.4	0	0.4	0.4	0	0	1.6	0	1.61568	0	1.61568	0	180	180	0	0	0	26.8	1	1.6	2.6
10	67.6	3	70.6	70.6	25.8	25.8	7.8	0.4	7.8	0.4	8.2	0.95122	0	180	180	0	0	0	0	178.6	178.6	0	0	0	0	0	NA	0	0	0	0	0	NA	0	0	0	0	NA	0	0	180	180	43.2	0	43.2	1.6	15.4	36.4	51.8
11	11.2	0	11.2	11.2	48	48	9.4	5.6	9.4	5.6	15	0.626667	0	180	180	9	90.2	9	9	2	2	21.4	35.4	21.4	35.4	56.8	0.376761	21.4	35.4	21.4	35.4	56.8	0.376761	0	0	0	0	NA	0	0	180	180	1.4	0	1.4	56.2	0	0	0
12	43.2	0	43.2	43.2	1.6	1.6	15.4	36.4	15.4	36.4	51.8	0.297297	0	180	180	7.4	0	7.4	7.4	115.2	115.2	19.2	9.8	19.2	9.8	29	0.662069	0	0	0	0	0	NA	19.2	9.8	19.2	9.8	0.662069	29	0	180	180	7.2	0	7.2	24	0	0	0
13	12.4	0	12.4	13.829	58	64.684	48.2	2.4	53.7546	2.67658	56.4312	0.952569	18.6	180	161.4	30.6	0	30.6	30.6	45.6	45.6	70.8	0.4	70.8	0.4	71.2	0.994382	70.8	0.4	70.8	0.4	71.2	0.994382	0	0	0	0	NA	0	0	180	180	0.6	0	0.6	0	6	110	116
14	31.4	2.4	33.8	33.8	39	39	2	1.4	2	1.4	3.4	0.588235	0	180	180	42.6	0	52	52	0.2	0.2	20.8	0.4	20.963	0.403135	21.2	0.981132	20.8	0.4	20.963	0.403135	21.3662	0.981132	0	0	0	0	NA	0	0	178.6	178.6	60.2	25.6	85.8	0.4	4.2	14.4	18.6
15	0.6	0	0.6	0.61294	0	0	6	110	6.1294	112.372	118.502	0.0517241	3.8	180	176.2	0.4	0	0.4	0.4	98	98	10.4	26.4	10.4	26.4	36.8	0.282609	0	2.6	0	2.6	2.6	0	10.4	23.8	10.4	23.8	0.304094	34.2	0	180	180	2.6	0	2.6	31	0	0	0
16	60.2	25.6	85.8	85.8	0.4	0.4	4.2	14.4	4.2	14.4	18.6	0.225806	0	180	180	0	0	0	0	82.2	82.2	1.8	31.2	1.8	31.2	33	0.0545455	0	0	0	0	0	NA	1.8	31.2	1.8	31.2	0.0545455	33	0	180	180	2.2	0	2.2	6.8	9	7	16
17	31	0	31	31	31	31	23.2	4.6	23.2	4.6	27.8	0.834532	0	180	180	13	0	13	13	76.6	76.6	37.6	1.8	37.6	1.8	39.4	0.954315	37.6	1.8	37.6	1.8	39.4	0.954315	0	0	0	0	NA	0	0	180	180	0.6	0	0.6	36	0	0	0
18	2.2	0	2.2	2.3185	6.8	7.16628	9	7	9.48478	7.37705	16.8618	0.5625	9.2	180	170.8	5.2	0	5.2	5.2	145.8	145.8	0.6	0	0.6	0	0.6	1	0.6	0	0.6	0	0.6	1	0	0	0	0	NA	0	0	180	180	27.6	0	27.6	9	92	1	93
19	23.2	0	23.2	23.2	56.2	56.2	20.2	17.8	20.2	17.8	38	0.531579	0	180	180	35	0	35	35	126.6	126.6	5.8	0	5.8	0	5.8	1	0.6	0	0.6	0	0.6	1	5.2	0	5.2	0	1	5.2	0	180	180	0.4	0	0.4	0.8	23.4	53.8	77.2
20	27.6	0	27.6	27.6	9	9	92	1	92	1	93	0.989247	0	180	180	0	0	0	0	124	124	9.8	1.6	9.8	1.6	11.4	0.859649	0	0	0	0	0	NA	9.8	1.6	9.8	1.6	0.859649	11.4	0	180	180	67.6	3	70.6	25.8	7.8	0.4	8.2
21	0.4	0	0.4	0.4	0.8	0.8	23.4	53.8	23.4	53.8	77.2	0.303109	0	180	180	0	0	0	0	70.6	70.6	26.6	8.6	26.6	8.6	35.2	0.755682	0	0	0	0	0	NA	26.6	8.6	26.6	8.6	0.755682	35.2	0	180	180	11.2	0	11.2	48	9.4	5.6	15
22	28	0	28	28	49.6	49.6	22.2	38	22.2	38	60.2	0.368771	0	180	180	10.8	0	10.8	10.8	5	5	101.6	34.4	101.6	34.4	136	0.747059	21.4	8	21.4	8	29.4	0.727891	80.2	26.4	80.2	26.4	0.752345	106.6	0	180	180	0	0	0	40.8	0	0	0
23	5.2	0	5.2	5.2	43.4	43.4	13	58.4	13	58.4	71.4	0.182073	0	180	180	0.6	0	0.6	0.6	26.6	26.6	59.4	30.8	59.4	30.8	90.2	0.658537	0	0	0	0	0	NA	59.4	30.8	59.4	30.8	0.658537	90.2	0	180	180	1	0	1	30	0	0	0
24	53	0	53	57.5392	38.4	41.6888	0	1.4	0	1.5199	1.5199	0	14.2	180	165.8	67.2	9.4	71	71	0.8	0.8	44	4.4	44	4.4	48.4	0.909091	44	4.4	44	4.4	48.4	0.909091	0	0	0	0	NA	0	0	180	180	30.2	0	30.2	0	0	0	0
25	10.4	0	10.4	11.5129	39.6	43.8376	5.8	0.2	6.42066	0.221402	6.64207	0.966667	17.4	180	162.6	36	0	36	36	24.8	24.8	97.8	0.8	97.8	0.8	98.6	0.991886	84	0	84	0	84	1	13.8	0.8	13.8	0.8	0.945205	14.6	0	180	180	0	0	0	28.6	0	0	0
26	22.6	0	22.6	22.6756	54.2	54.3813	18.2	1.2	18.2609	1.20401	19.4649	0.938144	0.6	180	179.4	47	0	47	47	3.6	3.6	37.2	2.2	37.2	2.2	39.4	0.944162	37.2	2	37.2	2	39.2	0.94898	0	0.2	0	0.2	0	0.2	0	180	180	0	0	0	32.8	0.2	0	0.2
27	108.4	13.2	121.6	121.6	0	0	11.4	3	11.4	3	14.4	0.791667	0	180	180	21.8	0	22.4	22.4	149.8	149.8	0	0	0	0	0	NA	0	0	0	0	0	NA	0	0	0	0	NA	0	0	180	180	108.4	13.2	121.6	0	11.4	3	14.4
28	47	7.2	54.2	63.5156	43.8	51.3281	22.6	0.8	26.4844	0.9375	27.4219	0.965812	0	153.6	153.6	17.4	0	17.6	19.1768	119.4	130.097	1.6	0	1.74334	0	1.74334	1	1.6	0	1.6	0	1.6	1	0	0	0	0	NA	0	0	180	180	11.2	0.2	11.4	40.6	0.6	0	0.6
29	17.4	0	17.4	17.4	20.6	20.6	32	34.4	32	34.4	66.4	0.481928	0	180	180	51	0	51	51.0567	1.6	1.60178	0.4	55.6	0.400445	55.6618	56.0623	0.00714286	0.4	55.6	0.4	55.6	56	0.00714286	0	0	0	0	NA	0	0	180	180	5.4	0	5.4	11.2	0	0	0
30	19.8	0	19.8	19.8	28	28	44.8	5	44.8	5	49.8	0.899598	0	180	180	33	0	33.4	33.4	125.4	125.4	5	0	5	0	5	1	0	0	0	0	0	NA	5	0	5	0	1	5	0	180	180	4.8	0	4.8	23.8	0	0	0
31	57.2	0	57.2	57.5196	40	40.2235	2.6	2.2	2.61453	2.21229	4.82682	0.541667	0	179	179	61	0	61	61	12.8	12.8	6	10.6	6	10.6	16.6	0.361446	5	1.4	5	1.4	6.4	0.78125	1	9.2	1	9.2	0.0980392	10.2	0	180	180	18.2	0	18.2	28.8	0	0	0
32	65	0	65	65	34.4	34.4	29.2	0.6	29.2	0.6	29.8	0.979866	0	180	180	27.6	0	27.6	27.6	81.8	81.8	14.6	0.6	14.6	0.6	15.2	0.960526	0.8	0.4	0.8	0.4	1.2	0.666667	13.8	0.2	13.8	0.2	0.985714	14	0	180	180	24.8	0	24.8	25.8	0.4	0	0.4
33	66.8	9	75.8	75.8	17.6	17.6	12	8.6	12	8.6	20.6	0.582524	0	180	180	3.6	0	3.6	3.6	116	116	4	9.8	4	9.8	13.8	0.289855	0	0	0	0	0	NA	4	9.8	4	9.8	0.289855	13.8	0	180	180	0.6	0	0.6	17.6	0	0	0
34	40.6	0	40.6	40.6	64.2	64.2	17.2	8.6	17.2	8.6	25.8	0.666667	0	180	180	0	0	0	0	177	177	0	0	0	0	0	NA	0	0	0	0	0	NA	0	0	0	0	NA	0	0	176.4	176.4	24.2	0	24.2	61.8	1.4	1	2.4
35	15.8	0	15.8	15.8	43	43	11.2	14	11.2	14	25.2	0.444444	0	180	180	32	0	32	32	17.4	17.4	46	20.8	46	20.8	66.8	0.688623	46	20.8	46	20.8	66.8	0.688623	0	0	0	0	NA	0	0	180	180	1	0	1	31.6	0	0	0
36	42.6	0	42.6	42.6	51.8	51.8	5.4	6.4	5.4	6.4	11.8	0.457627	0	180	180	41.2	0	41.2	41.2	5.8	5.8	37.6	0.8	37.6	0.8	38.4	0.979167	37.6	0.8	37.6	0.8	38.4	0.979167	0	0	0	0	NA	0	0	180	180	0.8	0	0.8	38.8	0	0	0
37	8.2	0	8.2	8.55156	37.4	39.0035	0.6	83.8	0.625724	87.3928	88.0185	0.007109	7.4	180	172.6	52	0	52	52	0	0	22.4	48.2	22.4	48.2	70.6	0.31728	22.4	48.2	22.4	48.2	70.6	0.31728	0	0	0	0	NA	0	0	180	180	0	0	0	31	0	0	0
38	34	0	34	34.2665	74.8	75.3863	3.6	2.8	3.62822	2.82195	6.45017	0.5625	1.4	180	178.6	23.2	0	23.2	23.2	120.2	120.2	3	0.8	3	0.8	3.8	0.789474	2.6	0.8	2.6	0.8	3.4	0.764706	0.4	0	0.4	0	1	0.4	0	180	180	6.6	0	6.6	57.2	0	0	0
39	53.4	4	57.4	57.4	2.2	2.2	28.6	0.6	28.6	0.6	29.2	0.979452	0	180	180	2.8	0	2.8	2.8	127.6	127.6	19.6	0	19.6	0	19.6	1	0	0	0	0	0	NA	19.6	0	19.6	0	1	19.6	0	180	180	53.4	4	57.4	2.2	28.6	0.6	29.2
40	26	0	26	26.5607	51.8	52.9171	4	1.6	4.08627	1.63451	5.72077	0.714286	3.8	180	176.2	36.8	0	36.8	36.8	41.4	41.4	35.6	3.4	35.6	3.4	39	0.912821	5	0	5	0	5	1	30.6	3.4	30.6	3.4	0.9	34	0	180	180	0.4	0	0.4	33	0	0	0
41	57.8	3.8	61.6	61.6	29.4	29.4	34.2	19.2	34.2	19.2	53.4	0.640449	0	180	180	15.4	0	15.4	15.4	6	6	21.4	116.6	21.4	116.6	138	0.155072	21.4	107.4	21.4	107.4	128.8	0.166149	0	9.2	0	9.2	0	9.2	0	180	180	0.6	0	0.6	26	0	0	0
42	30	0.2	30.2	30.2	31.8	31.8	45.8	4	45.8	4	49.8	0.919679	0	180	180	29.2	3.8	29.2	29.2	38.8	38.8	34.2	7.2	34.2	7.2	41.4	0.826087	24.6	6.8	24.6	6.8	31.4	0.783439	9.6	0.4	9.6	0.4	0.96	10	0	180	180	16.4	0	16.4	23.6	3.4	0	3.4
43	40.8	2.8	43.6	43.6	7	7	46.8	9.2	46.8	9.2	56	0.835714	0	180	180	0	0	0	0	176	176	0	0	0	0	0	NA	0	0	0	0	0	NA	0	0	0	0	NA	0	0	180	180	40.8	2.8	43.6	7	46.8	9.2	56
44	16.6	0	16.6	16.8623	25	25.395	19.8	16.6	20.1129	16.8623	36.9752	0.543956	0	177.2	177.2	8.8	0.6	8.8	8.97959	98.2	100.204	5.6	7.6	5.71429	7.7551	13.4694	0.424242	0	0	0	0	0	NA	5.6	7.6	5.71429	7.7551	0.424242	13.4694	0	180	180	16.6	0	16.6	14.8	14.2	2	16.2
45	31.2	0	31.2	31.2	17	17	31.8	23.4	31.8	23.4	55.2	0.576087	0	180	180	38	0	38	38	12.4	12.4	47	9.4	47	9.4	56.4	0.833333	47	2	47	2	49	0.959184	0	7.4	0	7.4	0	7.4	0	180	180	0.8	0	0.8	14.8	0	0	0
46	46.8	0	46.8	46.8	42.2	42.2	13.2	18.8	13.2	18.8	32	0.4125	0	180	180	3.8	0	3.8	3.8	165.2	165.2	0.8	0	0.8	0	0.8	1	0	0	0	0	0	NA	0.8	0	0.8	0	1	0.8	0	180	180	3.2	0	3.2	36.4	0	0	0
47	46	0.8	46.8	46.8	41	41	5.6	2.8	5.6	2.8	8.4	0.666667	0	180	180	39.2	0	39.8	39.8	3.2	3.2	38.4	12.6	38.4	12.6	51	0.752941	38.4	12.6	38.4	12.6	51	0.752941	0	0	0	0	NA	0	0	180	180	4.6	0	4.6	23	0	0	0
48	48.8	0	48.8	48.8	54.8	54.8	28.8	1.8	28.8	1.8	30.6	0.941176	0	180	180	24.8	38.6	24.8	24.8	68	68	21.8	4.2	21.8	4.2	26	0.838462	11.8	2.6	11.8	2.6	14.4	0.819444	10	1.6	10	1.6	0.862069	11.6	0	180	180	48.8	0	48.8	54.8	28.8	1.8	30.6
49	4.4	0	4.4	4.4	0	0	12	29	12	29	41	0.292683	0	180	180	0	0	0	0	120	120	3.4	0.8	3.4	0.8	4.2	0.809524	0	0	0	0	0	NA	3.4	0.8	3.4	0.8	0.809524	4.2	0	180	180	4.4	0	4.4	0	12	29	41
50	48.4	1.8	50.2	50.2	42.8	42.8	1.4	19	1.4	19	20.4	0.0686275	0	180	180	88	0	126.6	126.6	38	38	1.2	0.6	1.2	0.6	1.8	0.666667	1.2	0.6	1.2	0.6	1.8	0.666667	0	0	0	0	NA	0	0	180	180	4.8	0	4.8	41.4	0	0	0
51	15.4	0	15.4	15.4	35	35	17.6	16	17.6	16	33.6	0.52381	0	180	180	38.6	0.6	38.6	38.6	0	0	66.4	2.6	66.4	2.6	69	0.962319	66.4	2.6	66.4	2.6	69	0.962319	0	0	0	0	NA	0	0	180	180	0.6	0	0.6	30.8	0	0	0
52	12.2	0	12.2	12.2	74.8	74.8	3.8	6.4	3.8	6.4	10.2	0.372549	0	180	180	31.4	0	31.4	31.4	0	0	28.8	2	28.8	2	30.8	0.935065	28.8	2	28.8	2	30.8	0.935065	0	0	0	0	NA	0	0	180	180	0.4	0	0.4	59.8	0	0	0
53	28.6	0	28.6	28.6	0.4	0.4	23.2	6.6	23.2	6.6	29.8	0.778523	0	180	180	46.8	4.4	46.8	46.8	33.8	33.8	2.8	4.8	2.8	4.8	7.6	0.368421	2.8	4	2.8	4	6.8	0.411765	0	0.8	0	0.8	0	0.8	0	180	180	28.6	0	28.6	0.4	23.2	6.6	29.8
54	43.8	2.8	46.6	47.551	75.4	76.9388	0.6	0	0.612245	0	0.612245	1	3.6	180	176.4	31.8	0.2	36.2	36.2	4.4	4.4	37.6	0.2	37.6	0.2	37.8	0.994709	37.6	0.2	37.6	0.2	37.8	0.994709	0	0	0	0	NA	0	14.8	180	165.2	0.2	0	0.2	43	0	0	0
55	20.6	0	20.6	20.6	22.6	22.6	53	13.4	53	13.4	66.4	0.798193	0	180	180	0	0	0	0	103.8	103.8	5.2	11.6	5.2	11.6	16.8	0.309524	0.2	0.4	0.2	0.4	0.6	0.333333	5	11.2	5	11.2	0.308642	16.2	0	180	180	15	0	15	21.6	11.4	2	13.4
56	44.2	0	44.2	44.2	61.6	61.6	3.8	0.2	3.8	0.2	4	0.95	0	180	180	124.2	36.8	161	161.359	0.4	0.400891	0.2	0.4	0.200445	0.400891	0.601336	0.333333	0	0	0	0	0	NA	0.2	0.4	0.200445	0.400891	0.333333	0.601336	0	179.6	179.6	2	0	2	31.8	0	0	0
[truncated: 3 more columns]

## Sheet: Latencies
Dog_ID	Food_in_Box_Latency_LookO	Food_in_Box_Latency_LookE	Toy_in_Box_latency_LookO	Toy_in_Box_latency_LookE
1	35.8	67.6	95	116.6
2	NA	NA	43	39.8
3	80.8	81.6	112.2	83.8
4	21.8	123.4	63	53.6
5	25.6	25.2	49.4	70.4
6	NA	NA	66.8	4.6
7	NA	NA	30	117.6
8	NA	NA	47.6	86.2
9	300	2.8	7.6	2
10	NA	NA	56.6	111.6
11	27.4	26.4	101.8	83
12	283.6	283.8	10.6	21.2
13	6.4	147	68.6	70
14	78.4	93	57.2	56.8
15	234.2	31.2	12.6	0.2
16	249.8	300	13.2	6.4
17	28.2	41.6	48	46.4
18	NA	NA	14.2	34.4
19	135.4	300	46.2	57.2
20	NA	NA	21.8	33
21	272.6	277.4	5.6	5
22	10.6	14.4	77.6	72.4
23	NA	NA	43.4	61
24	70.4	74.2	300	131.4
25	36.6	300	41.8	54
26	26.6	63.6	33.4	64.6
27	NA	NA	NA	NA
28	171.4	300	45.6	66
29	72	26.8	49.6	50.2
30	NA	NA	49.2	68.8
31	81.8	80	130	128
32	150	137.2	58.6	175
33	281.4	246.2	80	45.2
34	NA		16.6	17.8
35	31.8	32.6	48.4	61.4
36	24.4	23.8	103.8	121.2
37	35.2	34.2	62.2	48.4
38	88.8	169.6	139.8	140.2
39	NA	NA	30.6	112.4
40	99.6	300	62	93.6
41	15.8	19.6	77	78.4
42	84.2	0.4	11.6	93.8
43	NA	NA	50	122.4
44	270	287.8	18	28.2
45	63	6	40.8	31.8
46	NA	NA	85	84.4
47	35.2	32	91.6	97.6
48	36.2	107.6	17.6	24.8
49	NA	NA	3.4	9
50	75.2	168.6	91.2	65.4
51	25.8	37.2	66.8	117.4
52	39.8	45.8	101.4	103.6
53	51.8	7.2	43.8	6.6
54	66.4	63.2	122.4	300
55	300	222	12	20.8
56	157.8	105.2	100.4	100

## Sheet: Gaze alternations
Dog_ID	Responsible_person	Toy_in_Box_Box_O	Toy_in_Box_O_Box	Toy_in_box_looks_O_sum	Toy_in_Box_Box_E	Toy_in_Box_E_Box	Toy_in_box_looks_E_sum	Food_in_Box_Box_O	Food_in_Box_O_Box	Food_in_box_looks_O_sum	Food_in_Box_Box_E	Food_in_Box_E_Box	Food_in_box_looks_E_sum
1	owner	0	1	1	0	0	0	3	2	5	2	2	4
2	owner	11	7	18	1	2	3	0	0	0	0	0	0
3	owner	1	1	2	3	1	4	2	0	2	0	1	1
4	owner	1	0	1	0	0	0	3	4	7	0	0	0
5	stranger	1	1	2	0	0	0	5	0	5	1	4	5
6	stranger	1	1	2	4	4	8	0	0	0	0	0	0
7	owner	5	2	7	0	1	1	0	0	0	0	0	0
8	owner	5	3	8	1	1	2	0	0	0	0	0	0
9	stranger	4	2	6	0	3	3	0	0	0	0	0	0
10	owner	3	3	6	1	0	1	0	0	0	0	0	0
11	owner	0	0	0	0	0	0	3	3	6	0	2	2
12	stranger	6	5	11	7	3	10	0	0	0	0	1	1
13	owner	1	0	1	0	1	1	2	2	4	0	2	2
14	owner	2	3	5	0	0	0	2	1	3	0	0	0
15	stranger	2	0	2	1	1	2	0	0	0	1	0	1
16	stranger	4	4	8	7	10	17	0	0	0	0	0	0
17	stranger	8	7	15	2	1	3	4	5	9	1	0	1
18	owner	2	5	7	1	2	3	0	0	0	0	0	0
19	stranger	3	0	3	1	2	3	2	2	4	0	2	2
20	owner	8	8	16	1	0	1	2	1	3	2	0	2
21	stranger	0	1	1	2	0	2	1	1	2	0	0	0
22	stranger	3	1	4	3	7	10	3	5	8	4	1	5
23	stranger	2	3	5	2	1	3	0	0	0	0	0	0
24	owner	2	1	3	0	0	0	4	1	5	0	1	1
25	owner	0	1	1	0	0	0	2	1	3	0	0	0
26	owner	8	3	11	0	1	1	13	9	22	0	0	0
27	owner	4	5	9	5	4	9	1	1	2	0	0	0
28	owner	11	9	20	1	1	2	0	0	0	0	0	0
29	stranger	2	0	2	6	7	13	0	2	2	5	5	10
30	owner	3	1	4	0	0	0	0	0	0	0	0	0
31	stranger	0	0	0	1	0	1	0	0	0	1	0	1
32	owner	3	3	6	0	1	1	0	0	0	0	0	0
33	stranger	6	5	11	2	2	4	0	0	0	1	0	1
34	stranger	6	5	11	2	1	3	0	0	0	0	0	0
35	stranger	1	1	2	2	2	4	3	2	5	1	1	2
36	owner	2	0	2	0	0	0	4	2	6	0	0	0
37	stranger	0	0	0	3	2	5	2	3	5	5	1	6
38	owner	4	2	6	0	1	1	3	1	4	0	0	0
39	owner	22	23	45	2	1	3	0	0	0	0	0	0
40	owner	1	0	1	1	0	1	1	0	1	0	0	0
41	stranger	6	4	10	3	1	4	1	2	3	2	0	2
42	owner	7	4	11	0	1	1	7	3	10	0	0	0
43	owner	3	2	5	1	1	2	0	0	0	0	0	0
44	stranger	7	10	17	5	2	7	1	0	1	1	1	2
45	stranger	3	1	4	1	0	1	3	1	4	1	2	3
46	stranger	1	4	5	6	2	8	1	0	1	0	0	0
47	stranger	1	2	3	3	2	5	3	2	5	4	2	6
48	stranger	6	5	11	1	0	1	4	1	5	0	0	0
49	stranger	2	3	5	4	3	7	0	0	0	0	0	0
50	stranger	3	3	6	7	6	13	4	3	7	1	1	2
51	owner	1	3	4	0	0	0	0	0	0	0	0	0
52	stranger	0	2	2	1	1	2	4	4	8	2	2	4
53	stranger	3	1	4	2	1	3	1	0	1	2	4	6
54	owner	1	1	2	0	0	0	7	5	12	1	1	2
55	stranger	9	6	15	2	2	4	0	1	1	0	1	1
56	stranger	0	0	0	0	0	0	1	1	2	1	1	2

## Sheet: Food in box test by minute
Dog_ID	LookO_min1	LookE_min1	Sum_LookOE_min1	TotalTime_min1	LookO_min2	LookE_min2	Sum_LookOE_min2	TotalTime_min2	LookO_min3	LookE_min3	Sum_LookOE_min3	TotalTime_min3
1	8.4	0	8.4	60	9.2	1.4	10.6	60	13.4	2	15.4	60
2	0	0	0	60	0	0	0	60	0	0	0	60
3	0	0	0	60	1.4	1.4	2.8	60	0.2	0.6	0.8	60
4	0.6	0	0.6	60	0.6	0	0.6	60	28.8	5.2	34	60
5	11.4	2.2	13.6	60	8.8	27.8	36.6	60	11.2	21.2	32.4	58.8
6	0	0	0	60	0	0	0	60	0	0	0	60
7	0	0	0	60	0	0	0	60	0	0	0	60
8	0	0	0	60	0	0	0	60	0	0	0	60
9	0	0.4	0.4	60	0	0	0	60	0	0	0	58.6
10	0	0	0	60	0	0	0	60	0	0	0	60
11	10.8	4	14.8	60	6.8	2.6	9.4	60	3.8	28.8	32.6	60
12	0	0	0	60	0	0	0	60	0	0	0	60
13	25.6	0	25.6	60	25.4	0	25.4	60	19.8	0.4	20.2	60
14	0	0	0	60	19	0.4	19.4	60	1.8	0	1.8	60
15	0	2.6	2.6	60	0	0	0	60	0	0	0	60
16	0	0	0	60	0	0	0	60	0	0	0	60
17	12.6	0.2	12.8	60	24.6	1.4	26	60	0.4	0.2	0.6	60
18	0	0	0	60	0	0	0	60	0.6	0	0.6	60
19	0	0	0	60	0	0	0	60	0.6	0	0.6	60
20	0	0	0	60	0	0	0	60	0	0	0	60
21	0	0	0	60	0	0	0	60	0	0	0	60
22	6.8	3.2	10	60	10.8	4	14.8	60	3.8	0.8	4.6	60
23	0	0	0	60	0	0	0	60	0	0	0	60
24	0	0	0	60	24.2	3.8	28	60	19.8	0.6	20.4	60
25	23.4	0	23.4	60	53.2	0	53.2	60	7.4	0	7.4	60
26	2.2	0	2.2	60	20.2	1.2	21.4	60	14.8	0.8	15.6	60
27	0	0	0	60	0	0	0	60	0	0	0	60
28	0	0	0	60	0	0	0	60	1.6	0	1.6	60
29	0	0.2	0.2	60	0.4	33	33.4	60	0	22.4	22.4	59.8
30	0	0	0	60	0	0	0	60	0	0	0	60
31	0	0	0	60	5	1.4	6.4	60	0	0	0	60
32	0	0	0	60	0	0	0	60	0.8	0.4	1.2	60
33	0	0	0	60	0	0	0	60	0	0	0	60
34	0	0	0	60	0	0	0	60	0	0	0	60
35	12.6	5.2	17.8	60	1.4	13.4	14.8	60	32	2.2	34.2	60
36	6.2	0.2	6.4	60	20.4	0.6	21	60	11	0	11	60
37	12	2.6	14.6	60	5.6	13.6	19.2	60	4.8	32	36.8	60
38	0	0	0	60	0.6	0	0.6	60	2	0.8	2.8	60
39	0	0	0	60	0	0	0	60	0	0	0	60
40	0	0	0	60	5	0	5	60	0	0	0	60
41	8.4	18.2	26.6	60	7.8	49.4	57.2	60	5.2	39.8	45	60
42	0	0.4	0.4	60	15.8	0.8	16.6	60	8.8	5.6	14.4	60
43	0	0	0	60	0	0	0	60	0	0	0	60
44	0	0	0	60	0	0	0	60	0	0	0	56.4
45	0	1.4	1.4	60	5.6	0.6	6.2	60	41.4	0	41.4	60
46	0	0	0	60	0	0	0	60	0	0	0	60
47	7.2	2.8	10	60	31.2	0	31.2	60	0	9.8	9.8	60
48	0.6	0	0.6	60	5.6	1.2	6.8	60	5.6	1.4	7	60
49	0	0	0	60	0	0	0	60	0	0	0	60
50	0	0	0	60	1.2	0	1.2	60	0	0.6	0.6	60
51	10	0.6	10.6	60	37.6	2	39.6	60	18.8	0	18.8	60
52	17.2	0.2	17.4	60	11.6	1.8	13.4	60	0	0	0	60
53	1.8	1	2.8	60	1	3	4	60	0	0	0	60
54	0	0	0	60	19.2	0.2	19.4	60	18.4	0	18.4	60
55	0	0	0	60	0	0	0	60	0	0	0	60
56	0	0	0	60	0	0.4	0.4	60	0.2	0	0.2	59.6

## Sheet: Brief variable definitions
For full coding definitions, see sheet "Coding definitions" and the Methods section, Table 1
Durations
Subtest	Variable name	Definition
Toy in Box	Toy_in_Box_Interact_box_low_effort	Duration of interaction with box (low effort)
	Toy_in_Box_Interact_Box_high_effort	Duration of interaction with box high effort)
	Toy_in_Box_Total_Time_InteractBox	Total duration of interaction with the box (sum of low effort and high effort interaction)
	Toy_in_Box_Total_Time_InteractBox_extrapolated	Total duration of interaction with the box (sum of low effort and high effort interaction), extrapolated to 180s
	Toy_in_Box_Interact_food	Duration of interaction with food (puzzle)
	Toy_in_Box_Interact_Food_extrapolated	Duration of interaction with food (puzzle), extrapolated to 180 s
	Toy_in_Box_Look_at_owner	Duration of gazing at owner
	Toy_in_Box_Look_at_experimenter	Duration of gazing at experimenter
	Toy_in_box_LookO_extrapolated	Duration of gazing at owner, extrapolated to 180 s
	Toy_in_box_LookE_extrapolated	Duration of gazing at experimenter, extrapolated to 180 s
	Toy_in_Box_Sum_LookOE_extrapolated	Sum of box gazing at owner plus related gazing at experimenter, extrapolated to 180 s
	Toy_in_Box_proportion_lookO	Proportion of total gazing directed at the owner
	Toy_in_Box_Drink	Duration ofDrinking
	Toy_in_Box_TotalTime	Total duration of subtest
	Toy_in_Box_Total_Time_Toy_minus_Drink	Subtraction Total duration of subtest minusDuration ofDrinking
Toy in Box until food consumed	Toy_in_box_until_food_consumed_low_effort	Duration of interaction with box (low effort)
	Toy_in_box_until_food_consumed_high_effort	Duration of interaction with box high effort)
	Toy_in_box_until_food_consumed_InteractBox_Sum	Total duration of interaction with the box
	Toy_in_box_until_food_consumed_interact_food	Duration of interaction with food (puzzle)
	Toy_in_box_until_food_consumed_lookO	Duration of gazing at owner
	Toy_in_box_until_food_consumed_lookE	Duration of gazing at experimenter
	Toy_in_box_until_food_consumed_Look_OE_Sum	Sum of gazing at owner plus related gazing at experimenter
	Toy_inbox_until_food_consumed_proportionO	Proportion of total gazing directed at the owner
	Toy_in_box_until_food_consumed_Drink	Duration of drinking
	Toy_in_box_until_food_consumed_Total_Time	Dotal duration of subtest
Food in Box	Food_in_Box_Total_Time_InteractBox	Total duration of interaction with the box (sum of low effort and high effort interaction), extrapolated to 180s
	Food_in_Box_Total_Time_InteractBox_extrapolated	Total duration of interaction with the box (sum of low effort and high effort interaction), extrapolated to 180s
	Food_in_box_Interact_toy	Duration of interaction with toy
	Food_in_Box_interact_toy_extrapolated	Duration of interaction with toy, extrapolated to 180 s
	Food_in_box_Look_at_owner	Duration of gazing at owner
	Food_in_box_Look_at_experimenter	Duration of gazing at experimenter
	Food_in_box_LookO_total_extrapolated	Duration of gazing at owner, extrapolated to 180 s
	Food_in_box_LookE_total_extrapolated	Duration of gazing at experimenter, extrapolated to 180 s
	Food_in_Box_Sum_total_LookOE_extrapolated	Sum of total gazing at owner plus total gazing at experimenter, extrapolated to 180 s
	Food_in_Box_proportion_lookO	Proportion of total gazing directed at the owner
	Food_in_box_LookO_boxrelated	Duration of box-related gazing at owner
	Food_in_box_LookE_boxrelated	Duration of box-related gazing at experimenter
	Food_in_box_LookO_boxrelated_extrapolated	Duration of box-related gazing at owner, extrapolated to 180 s
	Food_in_box_LookE_boxrelated_extrapolated	Duration of box-related gazing at experimenter, extrapolated to 180 s
	Food_in_Box_Sum_boxrelated_LookOE_extrapolated	Sum of box-related gazing at owner plus box-related gazing at experimenter, extrapolated to 180 s
	Food_in_Box_proportion_boxrelated_lookO	Poportion of total gazing directed at the owner
	Food_in_box_LookO_toyrelated	Duration of toy-related gazing at owner
	Food_in_box_LookE_toyrelated	Duration of toy-related gazing at experimenter
	Food_in_box_LookO_toyrelated_extrapolated	Duration of toy-related gazing at owner, extrapolated to 180 s
	Food_in_box_LookE_toyrelated_extrapolated	Duration of toy-related gazing at experimenter, extrapolated to 180 s
	Food_in_Box_toyrelated_Sum_LookOE_extrapolated	Sum of toy-related gazing at owner plus toy-related gazing at experimenter, extrapolated to 180 s
	Food_in_Box_proportion_toyrelated_lookO	Proportion of total gazing directed at the owner
	Food_in_box_Drink	Duration of drinking
	Food_in_box_TotalTime	Total duration of subtest
	Total_Time_Food_minus_Drink_FoodinBox	Subtraction Total duration of subtest minus duration of drinking
Latencies
Toy in Box	Toy_in_Box_latency_LookO	Latency to first gaze at the owner's face
	Toy_in_Box_latency_LookE	Latency to first gaze at the experimenter's face
Food in Box	Food_in_Box_Latency_LookO	Latency to first box-related gaze at the experimenter's face
	Food_in_Box_Latency_LookE	Latency to first box-related gaze at the experimenter's face
Frequencies (Gaze Alternations)
Toy in Box	Toy_in_Box_Box_O	Frequency of gaze alternations from the box to the owner (Box-O)
	Toy_in_Box_O_Box	Frequency of gaze alternations from the owner to the box (O-Box)
	Toy_in_box_looks_O_sum	Sum of gaze alternations involving the owner (including Box-O and O-Box)
	Toy_in_Box_Box_E	Frequency of gaze alternations from the box to the experimenter (Box-E)
	Toy_in_Box_E_Box	Frequency of gaze alternations from the experimenter to the box (E-Box)
	Toy_in_box_looks_E_sum	Sum of gaze alternations involving the experimenter (including Box-E and E-Box)
Food in Box	Food_in_Box_Box_O	Frequency of gaze alternations from the box to the owner (Box-O)
	Food_in_Box_O_Box	Frequency of gaze alternations from the owner to the box (O-Box)
	Food_in_box_looks_O_sum	Sum of gaze alternations involving the owner (including Box-O and O-Box)
	Food_in_Box_Box_E	Frequency of gaze alternations from the box to the experimenter (Box-E)
	Food_in_Box_E_Box	Frequency of gaze alternations from the experimenter to the box (E-Box)
	Food_in_box_looks_E_sum	Sum of gaze alternations involving the experimenter (including Box-E and E-Box)
Food in box test by minute
Food in Box	LookO_min1	Duration of gazing at the owner during the first minute of the subtest
	LookE_min1	Duration of gazing at the experimenter during the first minute of the subtest
	Sum_LookOE_min1	Sum of human-directed gazing (LookO_min1 + LookE_min1) during the first minute of the subtest
	TotalTime_min1	Total Time of minute 1
	LookO_min2	Duration of gazing at the owner during the second minute of the subtest
	LookE_min2	Duration of gazing at the experimenter during the second minute of the subtest
	Sum_LookOE_min2	Sum of human-directed gazing (LookO_min1 + LookE_min1) during the second minute of the subtest
	TotalTime_min2	Total Time of minute 1
	LookO_min3	Duration of gazing at the owner during the third minute of the subtest
	LookE_min3	Duration of gazing at the experimenter during the third minute of the subtest
	Sum_LookOE_min3	Sum of human-directed gazing (LookO_min1 + LookE_min1) during the third minute of the subtest
	TotalTime_min3	Total Time of minute 1

## Sheet: Coding definitions
Variable	Definition
Interact food	Interact actively with food puzzle; the dog's nose or paw is within 5 cm of food puzzle. Also, interacting with the pieces of kibble or chewing.
Interact toy	Interact actively with toy; the dog's nose or paw is within 5 cm of toy.
Interact box low effort	Interact actively with low effort with the box while the nose or paw is within 5 cm of box. Scratch box with 1 paw or nudge box less than 50 cm (at a time). Still code if the dog is circling around the box for ≤ 10 seconds with the nose/paw further away than 5 cm.
Interact box high effort	Interact actively with high effort with the box. Paw at, bite, scratch box with 2 paws or nudge box more than 50 cm (at a time). Intermittent bouts of “low effort” interactions in between “high effort” interactions are coded as “high effort” if they don’t last longer than one second.	Differentiation in the food in box subtest: Box-related gazing: If the dog was interacting with or looking at the box prior to or after gazing at the person. Toy-related gazing: If the dog had the toy between the paws or if s/he interacted with or looked at the toy prior to or after gazing at the person.
Look at owner	Any time the dog’s gaze is directed at the owner’s face.	Differentiation in the food in box subtest: Box-related gazing: If the dog was interacting with or looking at the box prior to or after gazing at the person. Toy-related gazing: If the dog had the toy between the paws or if s/he interacted with or looked at the toy prior to or after gazing at the person.
Look at experimenter	Any time the dog’s gaze is directed at the experimenter’s face.
Drink	Dog’s nose is within 5 cm of the water bowl.
Gaze alternation	The dog looks at the box and then at a person, or vice versa, within two seconds. Gaze alternations were coded separately as owner-box, box-owner, experimenter-box, and box-experimenter.
